# Supplementary material for: Reversal of pre-existing NGFR-driven tumor and immune therapy resistance
Source: Nat Commun. 2020 Aug 7;11:3946. doi: 10.1038/s41467-020-17739-8 (PMC7414147; doi:10.1038/s41467-020-17739-8)
Supplement: Supplementary file 4 — Supplementary Data 1 [file 41467_2020_17739_MOESM4_ESM.xlsx]

## Sheet: Sheet1
	D10_P	D10_TR	SkMel23_P	SkMel23_TR	M009R_P	M009R_TR
Number of input reads |	29257840	27603882	24489614	20609362	26693297	29286290
Average input read length |	65	65	65	65	65	65
UNIQUE READS:
Uniquely mapped reads number |	25057032	23740785	21413044	18505737	23717633	26135627
Uniquely mapped reads % |	0.8564	0.8601	0.8744	0.8979	0.8885	0.8924
Average mapped length |	64.65	64.65	64.68	64.68	64.68	64.68
Number of splices: Total |	4764124	4402379	3746206	3237586	4315142	4863535
Number of splices: Annotated (sjdb) |	4757031	4395445	3740352	3231222	4308157	4855751
Number of splices: GT/AG |	4716489	4358896	3707945	3200784	4270173	4813365
Number of splices: GC/AG |	37546	34271	29866	29473	35263	39410
Number of splices: AT/AC |	4276	3758	3334	2738	3988	4471
Number of splices: Non-canonical |	5813	5454	5061	4591	5718	6289
Mismatch rate per base, % |	0.0018	0.0018	0.0016	0.0017	0.0015	0.0016
Deletion rate per base |	0.0001	0.0001	0.0001	0.0001	0.0001	0.0001
Deletion average length |	1.46	1.45	1.4	1.44	1.47	1.46
Insertion rate per base |	0	0	0	0	0	0
Insertion average length |	1.33	1.33	1.35	1.35	1.31	1.3
MULTI-MAPPING READS:
Number of reads mapped to multiple loci |	3429447	3193923	2372534	1691822	2519525	2726227
% of reads mapped to multiple loci |	0.1172	0.1157	0.0969	0.0821	0.0944	0.0931
Number of reads mapped to too many loci |	34774	34328	29439	26345	37016	34864
% of reads mapped to too many loci |	0.0012	0.0012	0.0012	0.0013	0.0014	0.0012
UNMAPPED READS:
% of reads unmapped: too many mismatches |	0	0	0	0	0	0
% of reads unmapped: too short |	0.0247	0.0225	0.027	0.0181	0.0151	0.0128
% of reads unmapped: other |	0.0004	0.0005	0.0006	0.0006	0.0006	0.0005
CHIMERIC READS:
Number of chimeric reads |	24368	23599	14975	14108	16542	17649
% of chimeric reads |	0.0008	0.0009	0.0006	0.0007	0.0006	0.0006
