# Supplementary material for: Reversal of pre-existing NGFR-driven tumor and immune therapy resistance
Source: Nat Commun. 2020 Aug 7;11:3946. doi: 10.1038/s41467-020-17739-8 (PMC7414147; doi:10.1038/s41467-020-17739-8)
Supplement: Supplementary file 6 — Source Data [file 41467_2020_17739_MOESM6_ESM.xlsx]

## Sheet: Figure 1C
Days after tumor injection	D10 Ctrl T cells							D10 + MART-1 T cells						D10-TR Ctrl T cells							D10TR + MART-1 T cells
0	0	0	0	0	0	0	0	0	0	0	0	0	0	0	0	0	0	0	0	0	0	0	0	0	0	0	0
4	4	13.5	13.5	13.5	13.5	13.5	4	0	6	13.5	13.5	13.5	13.5	4	0	0	4	4	4	13.5	13.5	13.5	13.5	13.5	4	13.5	0
7	30.63	40	36	40	62.5	27.56	22.5	4	32	4	9.38	75	40	13.5	62.5	4	50.63	75	68.75	68.75	18	68.75	62.5	4	13.5	40	24.5
10	90.75	117	126	144	108	100	106.25	40	171.5	81.25	117	117	68.75	90.75	108	147.88	158.44	75	171.5	117	169	105.88	68.75	68.75	121	169	98.31
12	179.56	98.31	196	158.44	153	98.31	183.75	113.44	158.44	90.75	126	137.31	98.31	117	126	117	126	180	169	117	153	108	153	90.75	83.19	135	121
17	320	183.75	288	208.25	256	147.88	221.81	40	126	137.31	117	50.63	50.63	196	171.5	151.25	147.88	200.69	288	147.88	93.75	211.25	190.13	269.5	126	147.88	183.75
21	445.5	179.56	500	171	451.25	100	207	44	220.5	121	126	40	13.5	113.44	325.13	171	288	162	253.13	158.44	253.5	281.75	180	586.63	320	169	171

## Sheet: Figure 1D
	Data in figure:
	Average Ct values (average of 3 technical replicates)	Parental	TR
	M032R5.X1.CL	2.25594	0.0749097
	M026.X1.CL	11.2616	2.55601
	D10	3.79106	0.00988399
	M009R.X1.CL	0.0282689	0.0316805
	M026R.X1.CL	0.156252	0.219704
	SkMel-23	5.3028	0.0379208
	Replicate 2 for source data purposes (not included in figure)
	Average Ct values (average of 3 technical replicates)	Parental	TR
	M032R5.X1.CL	7.93095	0.0567149
	M026.X1.CL	16.843	3.8228
	D10	5.66997	0.0147826
	M009R.X1.CL	0.0422794	0.0473818
	M026R.X1.CL	0.0312282	0.328592
	SkMel-23	4.72087	0.0151957

## Sheet: Figure 1E
	Concentration peptide:	Par			TR
CDK4	100	0.142443	0.173647	0.208829	0.301359	0.29539	0.319475
	10	0.299812	0.177657	0.234665	0.488167	0.356171	0.442634
	1	0.301098	0.447198	0.396318	0.637008	0.686216	0.620779	--> Statistics done at this concentration
	0.1	0.401938	0.417942	0.445621	0.683542	0.759396	0.759067
	0	0.952344	1.09046	0.957196	0.950101	1.08359	0.966309
	Concentration peptide:	Par			TR
NY-ESO	100	0.353599	0.289261	0.343562	0.5628	0.593595	0.478788
	10	0.411635	0.353883	0.329269	0.691591	0.517787	0.520083
	1	0.430335	0.394695	0.368684	0.696224	0.759998	0.649843	--> Statistics done at this concentration
	0.1	0.411894	0.510973	0.417982	0.708999	0.664048	0.610107
	0	0.982377	0.973319	1.0443	1.00377	1.00168	0.994555
	Replicate 2 for source data purposes (not included in figure)
	Concentration peptide:	Par			TR
CDK4	100	0.457352	0.447757	0.491143	0.622693	0.613556	0.580438
	10	0.533314	0.514856	0.527951	0.746038	0.726075	0.61648
	1		0.69441	0.55162	0.815388	0.814785	0.790963
	0.1		0.566906	0.572205	0.789771	0.819954	0.723566
	Concentration peptide:	Par			TR
NY-ESO	100	0.61927	0.58197	0.560373	0.768166	0.795579	0.792033
	10	0.616347	0.616748	0.50405	0.764979	0.811203	0.789046
	1	0.653697	0.59442	0.650267	0.802298	0.815245	0.743168
	0.1	0.580402	0.411763	0.599163	0.75188	0.755667	0.737959

## Sheet: Figure 1G
		NGFR
		D10TR	SkMel-23-TR	M009R-TR	M032R5TR	M026TR	M026RTR
		12.5244	1.90612	3.95325	2.19008	9.38793	1.65226		Calculated: relative MFI compared to parental cells
		80.0138	2.65683	3.13818	1.56327	2.54545	2.02931
		83.8978	2.18699	1.99762	6.67571	2.25108	1.36431
		21.5202	1.72078	5.33024	10.4206	1.12462	1.2093		NGFR-APC
		AXL
		D10TR	SkMel-23-TR	M009R-TR	M032R5TR	M026TR	M026RTR
		1.82857	1.13895	1.03846	1.26511	0.748166	0.819277
		1.95652	1.03191	1.08383	1.22222	1.64916	1.14713
		2.07671	1.02506	1.04651	1.60372	0.854567	0.979275		AXL-PE
		1.83476	0.958221	0.963272	1.22941	0.987685	1.01247

## Sheet: Figure 1J
	M009R.X1.CL	M026R.X1.CL	SkMel-23
	3.74819	37.2953	21.3385
	6.14143	40.2238	20.3816
	54.0496	21.5541	24.1374
	22.7468	90.1065	19.4685
	18.3808	115.635	32.9631

## Sheet: Figure 2B
		Par	TR			Par	TR
	IFNy:	1	3.48486		TNF:	1	1.86637
		1	3.03386			1	1.25786
		1	2.92413			1	1.4278

## Sheet: Figure 2C
	D10			D10-TR
0	100	100	100	100	100	100
0.0001	89.4	59.8	69.7	100.28	100.18	91.56
0.001	39.8	42.4	40.1	83.34	80.75	74.62
0.01	5.7	5.9	5.7	26.53	27.9	23.1
0.1	0	0	0	0	0	0

## Sheet: Figure 2D
Relative viability
	M009R	M009R-TR		D10	D10-TR		SkMel-23	SkMel-23-TR
	1	1.28852		1	1.93601		1	1.80407
	1	1.16529		1	1.67044		1	1.29682
	1	1.13636		1	1.45724		1	1.51293
	1	1.04128		1	1.75695		1	1.13641

## Sheet: Figure 2E
Days after start treatment	D10		D10-TR
0	600000	600000	600000	600000
7	1655500	1547000	855000	1332000
10	2814350	2591225	2907000	4062600
13	1.67229e+06	2.08645e+06	3889566	4.92387e+06
16	3546081	2.17145e+06	5814000	6.50829e+06
21	3.58863e+06	1969331	14488488	1.72665e+07
23	2.66815e+06	2.3632e+06	3.02375e+07	3.84093e+07

## Sheet: Figure 2G
	NR	R
	0.8	0.035
	0.7	0.3
	1	0.06
	0.85	0
		0.034
		0.034
		0

[truncated: 47 more sheets: Figure 3A, Figure 3B, Figure 3C, Figure 3D, Figure 5B, Figure 6A, Figure 6B, Figure 6C, Figure 6D, Figure 6E, Figure 6F, Figure 7A, Figure 7B, Figure 7C, Figure 7D, Figure 7F, Figure 7G, Figure 7H, Figure 7I, Figure S1A …]
